# Supplementary material for: A Zinc Polyphenolic Compound Increases Maize Resistance Against Infection by Bipolaris maydis
Source: Plants (Basel). 2024 Dec 30;14(1):77. doi: 10.3390/plants14010077 (PMC11723224; doi:10.3390/plants14010077)
Supplement: Supplementary file 1 [file plants-14-00077-s001.zip]

Archive with 1 entries (1 files):
- plants-3362832-supplementary.pdf
